# Supplementary material for: The In Vitro Multifaceted Biological Activity of Catechins in Relation to Their Oxidation Potentials
Source: Molecules. 2026 Apr 17;31(8):1328. doi: 10.3390/molecules31081328 (PMC13118947; doi:10.3390/molecules31081328)
Supplement: Supplementary file 1 [file molecules-31-01328-s001.zip]

Archive with 1 entries (1 files):
- molecules-4203899-supplementary.xlsx
