# Supplementary material for: The In Vitro Multifaceted Biological Activity of Catechins in Relation to Their Oxidation Potentials
Source: Molecules. 2026 Apr 17;31(8):1328. doi: 10.3390/molecules31081328 (PMC13118947; doi:10.3390/molecules31081328)
Supplement: Supplementary file 1 [file molecules-31-01328-s001.zip › molecules-4203899-supplementary.xlsx]

## Sheet: BSA-MGO model system
		absorb I	absorb II	absorb III	% inhib I	% inhib II	% inhib III	średnia	SD
	EC 1mM	155	159	151	79.4702	78.9404	80	79.4702	0.529801
	C 1 mM	307	310	306	59.3377	58.9404	59.4702	59.2494	0.275717
	ECG 1 mM	66	64	62	91.2583	91.5232	91.7881	91.5232	0.264901
	EGCG 1 mM	74	71	76	90.1987	90.596	89.9338	90.2428	0.333326
	EC 0.1 mM	537	535	533	28.8742	29.1391	29.404	29.1391	0.264901
	C 0.1 mM	536	538	539	29.0066	28.7417	28.6093	28.7859	0.202321
	ECG 0.1m mM	631	634	636	16.4238	16.0265	15.7616	16.0706	0.333326
	EGCG 0.1 mM	457	456	451	39.4702	39.6026	40.2649	39.7792	0.425768
	EC 0.01 mM	692	699	696	8.34437	7.41722	7.81457	7.85872	0.46515
	C 0.01 mM	652	654	656	13.6424	13.3775	13.1126	13.3775	0.264901
	ECG 0.01 mM	730	729	727	3.31126	3.44371	3.70861	3.48786	0.202321
	EGCG 0.01 mM	579	580	577	23.3113	23.1788	23.5762	23.3554	0.202321
	AG 1mM	172	181	183	78.8018	79.1475	78.9171	78.9555	0.175982
	AG 0,1mM	641	642	640	24.7696	26.0369	26.2673	25.6912	0.806452
	AG 0,01mM	730	734	720	14.5161	15.4378	17.0507	15.6682	1.2829
									mM
	EC	y=65,682x + 14,52		y=50	x=(50-14.52)/65.682			IC50	0.54
	CAT	y=41,271x + 18,533		y=50	x=(50-18.533)/41.273682			IC50	0.762
	ECG	y=86,862x + 4,8884		y=50	x=(50-4.8884)/86.862			IC50	0.519
	EGCG	y=62,904x + 27,851		y=50	x=(50-27.851)/62.904			IC50	0.352
	AG	y=62,003x + 17,164		y=50	x=(50-17.164)/62.003			IC50	0.529

## Sheet: BSA-glucose model system
	BSA/Glucose model system
				absorb I	absorb II	absorb III	średnia
			blank	455	457	452	454.667
		absorb I	absorb II	absorb III	% inhib I	% inhib II	% inhib III	mean	SD
	EC 1mM	116	118	112	74.5055	74.0659	75.3846	74.652	0.67144
	C 1mM	119	113	111	73.8462	75.1648	75.6044	74.8718	0.915018
	ECG 1mM	39	35	33	91.4286	92.3077	92.7473	92.1612	0.67144
	EGCG 1mM	88	85	87	80.6593	81.3187	80.8791	80.9524	0.33572
	EC 0.1mM	264	265	260	41.978	41.7582	42.8571	42.1978	0.581484
	C 0.1mM	303	301	305	33.4066	33.8462	32.967	33.4066	0.43956
	ECG 0.1mM	188	182	189	58.6813	60	58.4615	59.0476	0.832074
	EGCG 0.1mM	208	207	204	54.2857	54.5055	55.1648	54.652	0.457509
	EC 0.01mM	336	339	337	26.1538	25.4945	25.9341	25.8608	0.33572
	C 0.01mM	357	353	351	21.5385	22.4176	22.8571	22.2711	0.67144
	ECG 0.01mM	293	303	300	35.6044	33.4066	34.0659	34.359	1.12782
	EGCG 0.01mM	327	324	321	28.1319	28.7912	29.4505	28.7912	0.659341
									mM
	EC	y=43,923x + 31,319		y=50	x=(50-31.319)/43.923			IC50	0.425312
	C	y=50,27x + 24,917		y=50	x=(50-24.917)/50.279			IC50	0.498966
	EGCG	y=49,632x + 43,492		y=50	x=(50-43.492)/49.632			IC50	0.131125
	ECG	y=43,175x +38,824		y=50	x=(50-38.824)/43.175			IC50	0.258854
	AG	y=56,077x +25,52		y=50	x=(50 - 25,52)/ 56,077			IC50	0.436
	AG 1mM	90	92	91	81.0526	80.6316	80.8421	80.8421	0.210526
	AG 0.1mM	294	287	282	38.1053	39.5789	40.6316	39.4386	1.26899
	AG 0.01mM	388	387	386	18.3158	18.5263	18.7368	18.5263	0.210526
